# Supplementary material for: Ironing Out the Deficiency: Tracking Iron in Celiac Disease Before and After the Gluten-Free Diet
Source: Nutrients. 2026 Feb 11;18(4):590. doi: 10.3390/nu18040590 (PMC12943008; doi:10.3390/nu18040590)
Supplement: Supplementary file 1 [file nutrients-18-00590-s001.zip]

Archive with 1 entries (1 files):
- nutrients-4091912-supplementary.pdf
